# Supplementary material for: Emerging reservoirs of metallo-β-lactamase genes among non-aeruginosa Pseudomonas and Stutzerimonas species in a Spanish tertiary hospital
Source: Front Microbiol. 2026 May 22;17:1810036. doi: 10.3389/fmicb.2026.1810036 (PMC13261756; doi:10.3389/fmicb.2026.1810036)
Supplement: Supplementary Table 1 — Metadata of the patients and studied metallo-β-lactamase-producing non-aeruginosa Pseudomonas and Stutzerimonas genomes obtained at our hospital from March 2022 to July 2024. [file Table_1.xlsx]

## Sheet: Supplementary Table 1
Supplementary Table 1. Metadata of the patients and studied metallo-β-lactamase-producing non-aeruginosa Pseudomonas and Stutzerimonas genomes obtained at our hospital from March 2022 to July 2024.
Strain ID	BioSample	ANIm analysis			Sequence type (ST)	Sample source	Infection/Colonization	Isolation date	Country	Patient data			Antimicrobial susceptibility															Antimicrobial resistance determinants				blaVIM location		Short reads parameters
		Identified species	Result (%)	Reference						Age (years)	Hospital unit	Underlying condition	PIPERACILLIN/TAZOBACTAM (mg/L)	CEFTOLOZANE/TAZOBACTAM (mg/L)	CEFTAZIDIME (mg/L)	AZTREONAM (mg/L)	AZTREONAM/AVIBACTAM (mg/L)	CEFEPIME (mg/L)	CEFIDEROCOL (mm)	IMIPENEM (mg/L)	MEROPENEM (mg/L)	AMIKACIN (mg/L)	GENTAMICIN (mg/L)	TOBRAMYCIN (mg/L)	CIPROFLOXACIN (mg/L)	LEVOFLOXACIN (mg/L)	COLISTIN (mg/L)	Carbapenemases	Other betalactamases	Aminoglycoside resistance determinants	Quinolone resistance determinants	Plasmid	Chromosome	Genome Size (Mb)	N reads	Coverage
P01	SAMN54140450	P. soli	98.9	NZ_CP128543.1	104	Catheter	Colonization	2022-09-02	Spain	69	ICU	Cerebral aneurysm	>64	>8	>32	16	16	>32	30 mm	>64	>32	≤2	16	8	>2	>4	1	blaVIM-1	-	aac(6')-Ib4-like, aadA1	gyrA(T83I)	pSOL01	-	6	2078264	74
P02	SAMN54140451	S. stutzeri	98.1	NZ_AP024722.1	NA	Blood clot from surgical wound	Infection	2022-12-01	Spain	60	ICU	Hemorrhagic shock	>64	>8	>32	>32	>64	>32	26 mm	>64	>32	8	16	>16	>2	>4	1	blaVIM-1	-	aac(6')-Ib4-like, aadA1, aphA15	qnrVC1	pSTU02	-	4.8	2440312	121
P03	SAMN54140452	P. alloputida	99.9	NZ_CP128540.1	69	Urine	Colonization	2023-01-23	Spain	83	Nephrology	Renal trasplant recipient	>64	>8	>32	>32	64	>32	29 mm	>64	>32	≤2	>16	8	>2	>4	≤0.5	blaVIM-1	-	aac(6')-Ib4-like, aadA1	gyrA(T83I)	pALO03	-	6.4	3531260	147
P04	SAMN54140453	P. alloputida	97.1	NZ_CP128540.1	153	Urine	Colonization	2023-02-04	Spain	74	Nephrology	Renal trasplant recipient	>64	>8	>32	>32	64	>32	27 mm	>64	>32	≤2	>16	>16	>2	>4	1	blaVIM-1	blaTEM-110	aac(6')-Ib4-like, aac(3')-IIe-like, aadA1, aph(3'')-Ib, aph(6')-Id	gyrA(T83I)	pALO03	-	6.4	5910880	172
P05	SAMN54140454	P. mosselii	97.6	NZ_CP024159.1	115	Urine	Colonization	2023-03-25	Spain	48	Nephrology	Renal trasplant recipient	>64	>8	>32	16	16	>32	28 mm	>64	>32	≤2	2	2	>2	>4	2	blaVIM-1	-	aac(6')-Ib4-like, aadA1	gyrA(T83I)	pALO03	-	6.6	1843598	73
P06	SAMN54140455	S. chloritidismutans	97.1	NZ_CP086067.1	NA	Pleural fluid	Infection	2023-03-30	Spain	18	Medical oncology	Metastasic adenocarcinome	>64	>8	>32	>32	>64	>32	27 mm	>64	>32	4	16	>16	0.25	0.5	1	blaVIM-1	-	aac(6')-Ib4-like, aadA1	-	pSTU06	-	4.6	2210930	128
P07	SAMN54140456	P. kurunegalensis	96.6	NZ_CP127871.1	114	Urine	Colonization	2023-08-07	Spain	11	Pediatric ICU	Spinal osteochondrodysplasia	>64	>8	>32	32	32	>32	28 mm	>64	>32	4	>16	16	>2	>4	1	blaVIM-1, blaVIM-2	blaOXA-2	aac(6')-Ib4-like, aac(6')-IIa, aadA1, aph(3'')-Ib, aph(3'')-VIa, aph(6')-Id,	gyrA(T83I), qnrVC6	-	Chromosome	5.7	1887628	92
P08	SAMN54140457	P. alloputida	99.9	NZ_CP128540.1	69	Urine	Colonization	2023-08-21	Spain	61	Nephrology	End-stage renal disease	>64	>8	>32	>32	64	>32	27 mm	>64	>32	≤2	≤1	≤0.5	>2	>4	1	blaVIM-1	-	aadA1	gyrA(T83I)	pALO03-v1	-	6.3	1600396	70
P09	SAMN54140458	P. alloputida	95.7	NZ_CP128540.1	309	Urine	Colonization	2023-08-27	Spain	78	General and colorectal surgery	Colon cancer	>64	>8	>32	32	32	>32	28 mm	>64	>32	≤2	16	4	>2	>4	1	blaVIM-1	-	aac(6')-Ib4-like, aadA1, aphA15	gyrA(T83I)	-	Chromosome	6.1	1832830	84
P10	SAMN54140459	P. kurunegalensis	96.6	NZ_CP127871.1	114	Urine	Colonization	2024-07-24	Spain	80	Medical oncology	Vaginal carcinoma	>64	>8	>32	16	16	>32	31 mm	>64	>32	≤2	8	8	>2	>4	1	blaVIM-1, blaVIM-2		aac(6')-Ib4-like, aadA1, aph(6')-Id	gyrA(T83I)	-	Chromosome	5.8	2693182	125
P11	SAMN54140460	P. alloputida	99.9	NZ_CP128540.1	69	Urine	Infection	2024-02-03	Spain	63	Nephrology	Renal trasplant recipient	32	>8	>32	>32	64	>32	27 mm	32	>32	≤2	≤1	≤0.5	>2	>4	≤0.5	blaVIM-1	-	aadA1	gyrA(T83I)	pALO03-v1	-	6.3	1748146	76
P12	SAMN54140461	P. mosselii	97.6	NZ_CP024159.1	115	Tracheal aspirate	Infection	2024-01-26	Spain	72	ICU	Tracheobronchitis	>64	>8	>32	16	16	>32	29 mm	>64	>32	≤2	2	2	0.25	0.5	2	blaVIM-1	-	aac(6')-Ib4-like, aadA1	-	pALO03	-	6.3	1769466	75
P13	SAMN54140462	P. alloputida	99.9	NZ_CP128540.1	69	Urine	Infection	2024-04-29	Spain	38	Medical oncology	Malignant neoplasm of connective and soft tissues	>64	>8	>32	>32	64	>32	29 mm	>64	>32	≤2	≤1	≤0.5	>2	>4	≤0.5	blaVIM-1	-	aadA1	gyrA(T83I)	pALO03-v1	-	6.4	1222330	51
P14	SAMN54140463	P. alloputida	99.9	NZ_CP128540.1	69	Urine	Colonization	2024-05-03	Spain	43	Nephrology	Renal trasplant recipient	>64	>8	>32	32	32	>32	27 mm	32	>32	≤2	16	8	>2	>4	≤0.5	blaVIM-1	-	aac(6')-Ib4-like, aadA1	gyrA(T83I)	pALO03	-	6.4	1357800	57
P15	SAMN54140464	P. oleovorans	96.8	GCA_029845265.1	NA	Urine	Colonization	2024-07-05	Spain	51	Hemathology	Acute myeloid leukemia	32	>8	>32	≤0.5	≤0.06	>32	31 mm	64	>32	≤2	>16	8	≤0.12	≤0.12	≤0.5	blaVIM-1	-	aac(6')-Ib4-like	-	pOLE015	-	4.8	1230030	70
P16	SAMN54140465	P. kurunegalensis	96.6	NZ_CP127871.1	114	Urine	Colonization	2024-07-29	Spain	71	Cardiology	Aortic shock	>64	>8	>32	16	16	>32	31 mm	>64	>32	≤2	8	8	>2	>4	1	blaVIM-1, blaVIM-2	-	aac(6')-Ib4-like, aadA1, aph(6')-Id	gyrA(T83I)	-	Chromosome	5.8	1464778	70
P17	SAMN54140466	P. asiatica	98.0	NZ_CP084714.1	97	Articular biopsy	Infection	2022-03-28	Spain	55	Burns unit	Revascularization due to burn	64	>8	>32	32	32	32	29 mm	64	>32	≤2	2	4	>2	>4	1	blaVIM-11	-	aac(6')-Ib9-like	gyrA(T83I, D87N)	pASI017	-	6.1	1531468	50
P18	SAMN54140467	P. mosselii	97.6	NZ_CP024159.1	115	Urine	Infection	2022-05-09	Spain	52	Nephrology	Renal trasplant recipient	>64	>8	>32	16	16	>32	29 mm	>64	>32	≤2	2	2	>2	>4	2	blaVIM-1	-	aac(6')-Ib4-like, aadA1	gyrA(T83I)	pALO03	-	6.5	1227334	32
P19	SAMN54140468	P. kurunegalensis	96.7	NZ_CP127871.1	114	Urine	Colonization	2023-10-09	Spain	1	Pediatric ICU	Lung trasplant recipient	>64	>8	>32	32	32	>32	27 mm	>64	>32	4	>16	16	>2	>4	1	blaVIM-1, blaVIM-2	blaOXA-2	aac(6')-Ib4-like, aac(6')-IIa, aadA1, aph(3'')-Ib, aph(3'')-VIa, aph(6')-Id,	gyrA(T83I), qnrVC6	-	Chromosome	5.7	788378	38
P20	SAMN54140469	P. mosselii	97.6	NZ_CP024159.1	36	Rectal swab	Colonization	2023-10-26	Spain	15	Pediatric oncohematology	Acute lymphoblastic leukemia	>64	>8	>32	16	16	>32	27 mm	>64	>32	>32	>16	>16	≤0.12	0.5	1	blaVIM-1, blaNDM-1	-	aac(6')-Ib4-like, aadA1, aadA5, rmtC	-	-	Chromosome	6.8	2265110	88
P21	SAMN54140470	P. asiatica	95.4	NZ_CP084714.1	310	Rectal swab	Colonization	2023-10-26	Spain	15	Pediatric oncohematology	Acute lymphoblastic leukemia	>64	>8	>32	>32	>64	>32	27 mm	>64	>32	8	>16	>16	>2	>4	1	blaVIM-1	-	aac(6')-Ib4-like, aac(6')-Ib10-like, aadA1, aph(6')-Id	gyrA(T83I)	pASI021	-	6.7	1295922	53
P22	SAMN54140660	P. mosselii	97.6	NZ_CP024159.1	115	ICU sink drain	NA	2024-01-22	Spain	NA	NA	NA	64	>8	>32	4	4	>32	28 mm	64	>32	≤2	2	2	0.25	0.5	1	blaVIM-1	-	aac(6')-Ib4-like, aadA1	-	pALO03	-	6.6	1387120	54
