# Supplementary material for: Emerging reservoirs of metallo-β-lactamase genes among non-aeruginosa Pseudomonas and Stutzerimonas species in a Spanish tertiary hospital
Source: Front Microbiol. 2026 May 22;17:1810036. doi: 10.3389/fmicb.2026.1810036 (PMC13261756; doi:10.3389/fmicb.2026.1810036)
Supplement: Supplementary Table 2 — Metadata of the studied VIM-producing P. aeruginosa genomes obtained at our hospital between 2022 and 2024. [file Table_2.xlsx]

## Sheet: Supplementary Table 2
Supplementary Table 2. Metadata of the studied VIM-producing P. aeruginosa genomes obtained at our hospital between 2022 and 2024.
Strain ID	BioSample	Sample source	Year of isolation	Country	Sequence type (ST)	Antimicrobial susceptibility												Carbapenemase	Short read parameters
						PIPERACILLIN/TAZOBACTAM	CEFTOLOZANE/TAZOBACTAM	CEFTAZIDIME	AZTREONAM	CEFEPIME	IMIPENEM	MEROPENEM	AMIKACIN	TOBRAMYCIN	CIPROFLOXACIN	LEVOFLOXACIN	COLISTIN		N reads	Genome Size (Mb)	Coverage
PAE01	SAMN54140471	Urine	2022	Spain	235	R	R	R	I	R	R	R	S	R	R	R	S	VIM-2	1978286	6.6	71
PAE02	SAMN54140472	Rectal swab	2022	Spain	235	R	R	R	I	R	R	R	S	R	R	R	S	VIM-1	3121124	6.6	121
PAE03	SAMN54140473	Tracheal aspirate	2023	Spain	966	R	R	R	I	R	R	R	R	R	I	I	S	VIM-1	5132176	6.9	163
PAE04	SAMN54140474	Blood	2023	Spain	179	R	R	R	I	R	R	R	S	R	R	R	S	VIM-1	2716082	7.1	102
PAE05	SAMN54140475	Urine	2023	Spain	175	R	R	R	I	R	R	R	S	R	R	R	S	VIM-20	2291998	6.9	87
PAE06	SAMN54140476	Articular biopsy	2023	Spain	1047	R	R	R	I	R	R	R	R	R	R	R	S	VIM-2	3032770	6.9	117
PAE07	SAMN54140477	Urine	2023	Spain	111	R	R	R	I	R	R	R	S	R	R	R	S	VIM-2	3618822	6.8	142
PAE08	SAMN54140478	Tracheal aspirate	2024	Spain	253	R	R	R	I	R	R	R	S	R	I	I	S	VIM-1	1364104	6.9	140
PAE09	SAMN54140479	Tracheal aspirate	2024	Spain	244	R	R	R	I	R	R	R	S	S	I	I	S	VIM-11	2176214	6.9	83
PAE010	SAMN54140480	Urine	2024	Spain	253	R	R	R	I	R	R	R	S	S	R	R	S	VIM-1	3082658	7.1	116
PAE011	SAMN54140481	Urine	2024	Spain	390	R	R	R	I	R	R	R	R	R	I	I	S	VIM-2	3267924	6.8	130
PAE012	SAMN54140482	Urine	2024	Spain	175	R	R	R	I	R	R	R	S	R	R	R	S	VIM-1	2122830	6.9	85
PAE013	SAMN54140483	Rectal swab	2024	Spain	2407	R	R	R	I	R	R	R	S	R	I	I	S	VIM-1	3570306	7.2	135
PAE014	SAMN54140484	Urine	2022	Spain	309	R	R	R	I	R	R	R	S	R	R	R	S	VIM-1	1883036	7	70
PAE015	SAMN54140485	Rectal swab	2022	Spain	815	R	R	R	I	R	R	R	R	R	R	R	S	VIM-2	1151052	6.9	36
PAE016	SAMN54140486	Ulcer	2022	Spain	253	R	R	R	I	R	R	R	R	R	R	R	S	VIM-1	1756952	7	49
PAE017	SAMN54140487	Sputum	2022	Spain	175	R	R	R	I	R	R	R	R	R	R	R	R	VIM-11	1567238	6.9	48
PAE018	SAMN54140488	Inguinal exudate	2022	Spain	27	R	R	R	I	R	R	R	S	R	I	I	S	VIM-11	1601512	7.1	59
PAE019	SAMN54140489	Sputum	2022	Spain	253	R	R	R	I	R	R	R	S	S	R	R	S	VIM-1	1941108	6.8	56
PAE020	SAMN54140490	Urine	2022	Spain	298	R	R	R	R	R	R	R	R	R	I	I	S	VIM-1	1997064	7.2	59
